# Supplementary material for: Confocal Laser Scanning Microscopy of Light-Independent ROS in Arabidopsis thaliana (L.) Heynh. TROL-FNR Mutants
Source: Int J Mol Sci. 2025 Jul 21;26(14):7000. doi: 10.3390/ijms26147000 (PMC12295754; doi:10.3390/ijms26147000)
Supplement: Supplementary file 1 [file ijms-26-07000-s001.zip]

Archive with 1 entries (1 files):
- ijms-3754836-supplementary.pdf
